# Supplementary material for: Origins and global context of Brucella abortus in Italy
Source: BMC Microbiol. 2017 Feb 2;17:28. doi: 10.1186/s12866-017-0939-0 (PMC5290641; doi:10.1186/s12866-017-0939-0)
Supplement: Additional file 1: Table S1. — Information regarding B. abortus analyzed in this study. Additional information regarding strains studied with clade assignation according to the real time PCR assays. (XLSX 30 kb) [file 12866_2017_939_MOESM1_ESM.xlsx]

## Sheet: WGS_clade
id	year	host	district code	region	province	town	Brucella sp.	biotype	clade	SNPs (951620 NC_007618.1)	SNPs (1336380 NC_007618.1)	SNPs (104052 NC_007618.1)	SNPs (360724 NC_007618.1)	SNPs (740090 NC_007618.1)	SNPs (864308 NC_007618.1)
9261	2011	CATTLE	CS	CALABRIA	COSENZA	PAPASIDERO	abortus	1	East Italia	T	G	G	C	T	C
6055	2011	CATTLE	CS	CALABRIA	COSENZA	PAPASIDERO	abortus	1	East Italia	T	G	G	C	T	C
2647	2011	CATTLE	MT	BASILICATA	MATERA	CIRIGLIANO	abortus	1	East Italia	T	G	G	C	T	C
13928	2011	CATTLE	PZ	BASILICATA	POTENZA	SASSO DI CASTALDA	abortus	1	East Italia	T	G	G	C	T	C
20001	2011	WATER BUFFALO	CE	CAMPANIA	CASERTA	CANCELLO ED ARNONE	abortus	1	East Italia	T	G	G	C	T	C
8979	2011	WATER BUFFALO	CE	CAMPANIA	CASERTA	CANCELLO ED ARNONE	abortus	1	East Italia	T	G	G	C	T	C
20823	2011	WATER BUFFALO	CE	CAMPANIA	CASERTA	GRAZZANISE	abortus	1	East Italia	T	G	G	C	T	C
7608-1	2012	CATTLE	PZ	BASILICATA	POTENZA	PIGNOLA	abortus	1	East Italia	T	G	G	C	T	C
7608	2012	CATTLE	PZ	BASILICATA	POTENZA	PIGNOLA	abortus	1	East Italia	T	G	G	C	T	C
16000-1	2012	CATTLE	CE	CAMPANIA	CASERTA	GRAZZANISE	abortus	1	East Italia	T	G	G	C	T	C
23480-1	2012	CATTLE	CE	CAMPANIA	CASERTA	GRAZZANISE	abortus	1	East Italia	T	G	G	C	T	C
23484	2012	WATER BUFFALO	CE	CAMPANIA	CASERTA	GRAZZANISE	abortus	1	East Italia	T	G	G	C	T	C
15744	2014	WATER BUFFALO	CE	CAMPANIA	CASERTA	CANCELLO ED ARNONE	abortus	1	East Italia	T	G	G	C	T	C
18081	2011	CATTLE	FG	PUGLIA	FOGGIA	APRICENA	abortus	3	East Italia	C	A	T	A	T	C
3272	2011	CATTLE	FG	PUGLIA	FOGGIA	APRICENA	abortus	3	East Italia	C	A	T	A	T	C
20016	2011	CATTLE	FG	PUGLIA	FOGGIA	APRICENA	abortus	3	East Italia	C	A	T	A	T	C
15076	2011	CATTLE	FG	PUGLIA	FOGGIA	SAN MARCO IN LAMIS	abortus	3	East Italia	C	A	T	A	T	C
15073	2011	CATTLE	FG	PUGLIA	FOGGIA	SAN MARCO IN LAMIS	abortus	3	East Italia	C	A	T	A	T	C
8982	2011	CATTLE	FG	PUGLIA	FOGGIA	SAN MARCO IN LAMIS	abortus	3	East Italia	C	A	T	A	T	C
3915	2011	CATTLE	IS	MOLISE	ISERNIA	PESCOPENNATARO	abortus	3	East Italia	C	A	T	A	T	C
2705	2011	CATTLE	CH	ABRUZZO	CHIETI	ROCCASPINALVETI	abortus	3	East Italia	C	A	T	A	T	C
2078	2011	CATTLE	IS	MOLISE	ISERNIA	PESCOPENNATARO	abortus	3	East Italia	C	A	T	A	T	C
1369	2011	CATTLE	IS	MOLISE	ISERNIA	PESCOPENNATARO	abortus	3	East Italia	C	A	T	A	T	C
1368	2011	CATTLE	IS	MOLISE	ISERNIA	AGNONE	abortus	3	East Italia	C	A	T	A	T	C
1366	2011	CATTLE	IS	MOLISE	ISERNIA	VASTOGIRARDI	abortus	3	East Italia	C	A	T	A	T	C
1046	2011	CATTLE	CH	ABRUZZO	CHIETI	ROCCASPINALVETI	abortus	3	East Italia	C	A	T	A	T	C
18080	2011	CATTLE	SA	CAMPANIA	SALERNO	SALERNO	abortus	3	East Italia	C	A	T	A	T	C
8486	2011	CATTLE	SA	CAMPANIA	SALERNO	GIFFONI VALLE PIANA	abortus	3	East Italia	C	A	T	A	T	C
1600	2011	CATTLE	IS	MOLISE	ISERNIA	AGNONE	abortus	3	East Italia	C	A	T	A	T	C
1265	2011	CATTLE	FG	PUGLIA	FOGGIA	APRICENA	abortus	3	East Italia	C	A	T	A	T	C
20719	2012	CATTLE	FG	PUGLIA	FOGGIA	SAN GIOVANNI ROTONDO	abortus	3	East Italia	C	A	T	A	T	C
24324-2	2012	WATER BUFFALO	FG	PUGLIA	FOGGIA	APRICENA	abortus	3	East Italia	C	A	T	A	T	C
24302-1	2012	WATER BUFFALO	FG	PUGLIA	FOGGIA	APRICENA	abortus	3	East Italia	C	A	T	A	T	C
14154	2012	CATTLE	FG	PUGLIA	FOGGIA	SAN GIOVANNI ROTONDO	abortus	3	East Italia	C	A	T	A	T	C
24326	2012	CATTLE	FG	PUGLIA	FOGGIA	SAN GIOVANNI ROTONDO	abortus	3	East Italia	C	A	T	A	T	C
24309-1	2012	CATTLE	FG	PUGLIA	FOGGIA	CAGNANO VARANO	abortus	3	East Italia	C	A	T	A	T	C
24301-2	2012	CATTLE	FG	PUGLIA	FOGGIA	APRICENA	abortus	3	East Italia	C	A	T	A	T	C
10496_1 IS	2012	CATTLE	IS	MOLISE	ISERNIA	AGNONE	abortus	3	East Italia	C	A	T	A	T	C
10496_2 IS	2012	CATTLE	IS	MOLISE	ISERNIA	AGNONE	abortus	3	East Italia	C	A	T	A	T	C
2344	2012	CATTLE	FG	PUGLIA	FOGGIA	SAN GIOVANNI ROTONDO	abortus	3	East Italia	C	A	T	A	T	C
20711	2012	CATTLE	SA	CAMPANIA	SALERNO	GIFFONI VALLE PIANA	abortus	3	East Italia	C	A	T	A	T	C
4419	2012	CATTLE	SA	CAMPANIA	SALERNO	SALERNO	abortus	3	East Italia	C	A	T	A	T	C
20713	2012	CATTLE	FG	PUGLIA	FOGGIA	MANFREDONIA	abortus	3	East Italia	C	A	T	A	T	C
24782	2013	CATTLE	FG	PUGLIA	FOGGIA	SAN GIOVANNI ROTONDO	abortus	3	East Italia	C	A	T	A	T	C
24777-1	2013	CATTLE	FG	PUGLIA	FOGGIA	SAN GIOVANNI ROTONDO	abortus	3	East Italia	C	A	T	A	T	C
12738	2014	CATTLE	FG	PUGLIA	FOGGIA	SAN MARCO IN LAMIS	abortus	3	East Italia	C	A	T	A	T	C
4376	2014	CATTLE	FG	PUGLIA	FOGGIA	SAN NICANDRO GARGANICO	abortus	3	East Italia	C	A	T	A	T	C
6060	2011	CATTLE	CS	CALABRIA	COSENZA	SAN MARCO ARGENTANO	abortus	3	Trans Italia	C	A	G	C	C	T
6047	2011	CATTLE	CS	CALABRIA	COSENZA	SCALA COELI	abortus	3	Trans Italia	C	A	G	C	C	T
6459	2011	CATTLE	KR	CALABRIA	CROTONE	UMBRIATICO	abortus	3	Trans Italia	C	A	G	C	C	T
9059	2011	CATTLE	KR	CALABRIA	CROTONE	UMBRIATICO	abortus	3	Trans Italia	C	A	G	C	C	T
9060	2011	CATTLE	CS	CALABRIA	COSENZA	SCALA COELI	abortus	3	Trans Italia	C	A	G	C	C	T
12839	2011	CATTLE	KR	CALABRIA	CROTONE	UMBRIATICO	abortus	3	Trans Italia	C	A	G	C	C	T
17472	2011	CATTLE	CS	CALABRIA	COSENZA	SCALA COELI	abortus	3	Trans Italia	C	A	G	C	C	T
17476	2011	CATTLE	KR	CALABRIA	CROTONE	UMBRIATICO	abortus	3	Trans Italia	C	A	G	C	C	T
18936	2011	CATTLE	KR	CALABRIA	CROTONE	CASABONA	abortus	3	Trans Italia	C	A	G	C	C	T
1965	2011	CATTLE	AQ	ABRUZZO	L'AQUILA	ROCCARASO	abortus	3	Trans Italia	C	A	G	C	C	T
6902	2011	CATTLE	FG	PUGLIA	FOGGIA	CAGNANO VARANO	abortus	3	Trans Italia	C	A	G	C	C	T
6903	2011	CATTLE	FG	PUGLIA	FOGGIA	VICO DEL GARGANO	abortus	3	Trans Italia	C	A	G	C	C	T
6905	2011	CATTLE	CS	CALABRIA	COSENZA	CAMPANA	abortus	3	Trans Italia	C	A	G	C	C	T
12855	2011	CATTLE	CS	CALABRIA	COSENZA	CAMPANA	abortus	3	Trans Italia	C	A	G	C	C	T
1161	2011	CATTLE	KR	CALABRIA	CROTONE	MESORACA	abortus	3	Trans Italia	C	A	G	C	C	T
6463	2011	CATTLE	KR	CALABRIA	CROTONE	UMBRIATICO	abortus	3	Trans Italia	C	A	G	C	C	T
1114	2011	CATTLE	IS	MOLISE	ISERNIA	AGNONE	abortus	3	Trans Italia	C	A	G	C	C	T
1115	2011	CATTLE	IS	MOLISE	ISERNIA	AGNONE	abortus	3	Trans Italia	C	A	G	C	C	T
1365	2011	CATTLE	IS	MOLISE	ISERNIA	CAROVILLI	abortus	3	Trans Italia	C	A	G	C	C	T
1565	2011	CATTLE	IS	MOLISE	ISERNIA	AGNONE	abortus	3	Trans Italia	C	A	G	C	C	T
2081	2011	CATTLE	IS	MOLISE	ISERNIA	AGNONE	abortus	3	Trans Italia	C	A	G	C	C	T
2873	2011	CATTLE	IS	MOLISE	ISERNIA	AGNONE	abortus	3	Trans Italia	C	A	G	C	C	T
6899	2011	CATTLE	FG	PUGLIA	FOGGIA	CARPINO	abortus	3	Trans Italia	C	A	G	C	C	T
6900	2011	CATTLE	FG	PUGLIA	FOGGIA	SAN NICANDRO GARGANICO	abortus	3	Trans Italia	C	A	G	C	C	T
6904	2011	CATTLE	BN	CAMPANIA	BENEVENTO	AIROLA	abortus	3	Trans Italia	C	A	G	C	C	T
8985	2011	CATTLE	FG	PUGLIA	FOGGIA	SAN NICANDRO GARGANICO	abortus	3	Trans Italia	C	A	G	C	C	T
11393	2011	CATTLE	CS	CALABRIA	COSENZA	CASTROVILLARI	abortus	3	Trans Italia	C	A	G	C	C	T
15074	2011	CATTLE	FG	PUGLIA	FOGGIA	SAN MARCO IN LAMIS	abortus	3	Trans Italia	C	A	G	C	C	T
15081	2011	CATTLE	FG	PUGLIA	FOGGIA	CAGNANO VARANO	abortus	3	Trans Italia	C	A	G	C	C	T
19433	2011	CATTLE	CS	CALABRIA	COSENZA	CAMPANA	abortus	3	Trans Italia	C	A	G	C	C	T
19434	2011	CATTLE	CS	CALABRIA	COSENZA	MORANO CALABRO	abortus	3	Trans Italia	C	A	G	C	C	T
21677	2011	CATTLE	NA	CAMPANIA	NAPOLI	VICO EQUENSE	abortus	3	Trans Italia	C	A	G	C	C	T
6901	2011	CATTLE	CS	CALABRIA	COSENZA	CAMPANA	abortus	3	Trans Italia	C	A	G	C	C	T
9061	2011	CATTLE	CS	CALABRIA	COSENZA	CAMPANA	abortus	3	Trans Italia	C	A	G	C	C	T
2216	2011	CATTLE	KR	CALABRIA	CROTONE	VERZINO	abortus	3	Trans Italia	C	A	G	C	C	T
2222	2011	CATTLE	KR	CALABRIA	CROTONE	VERZINO	abortus	3	Trans Italia	C	A	G	C	C	T
3270	2011	CATTLE	KR	CALABRIA	CROTONE	VERZINO	abortus	3	Trans Italia	C	A	G	C	C	T
3821	2011	CATTLE	KR	CALABRIA	CROTONE	VERZINO	abortus	3	Trans Italia	C	A	G	C	C	T
5585	2011	CATTLE	KR	CALABRIA	CROTONE	CACCURI	abortus	3	Trans Italia	C	A	G	C	C	T
5586	2011	CATTLE	KR	CALABRIA	CROTONE	PALLAGORIO	abortus	3	Trans Italia	C	A	G	C	C	T
6053	2011	CATTLE	CS	CALABRIA	COSENZA	CAMPANA	abortus	3	Trans Italia	C	A	G	C	C	T
6054	2011	CATTLE	CS	CALABRIA	COSENZA	CARIATI	abortus	3	Trans Italia	C	A	G	C	C	T
6064	2011	CATTLE	KR	CALABRIA	CROTONE	VERZINO	abortus	3	Trans Italia	C	A	G	C	C	T
6461	2011	CATTLE	KR	CALABRIA	CROTONE	VERZINO	abortus	3	Trans Italia	C	A	G	C	C	T
7742	2011	CATTLE	KR	CALABRIA	CROTONE	PALLAGORIO	abortus	3	Trans Italia	C	A	G	C	C	T
9056	2011	CATTLE	KR	CALABRIA	CROTONE	VERZINO	abortus	3	Trans Italia	C	A	G	C	C	T
12368	2011	CATTLE	CS	CALABRIA	COSENZA	CAMPANA	abortus	3	Trans Italia	C	A	G	C	C	T
12837	2011	CATTLE	KR	CALABRIA	CROTONE	VERZINO	abortus	3	Trans Italia	C	A	G	C	C	T
12847	2011	CATTLE	KR	CALABRIA	CROTONE	VERZINO	abortus	3	Trans Italia	C	A	G	C	C	T
12848	2011	CATTLE	KR	CALABRIA	CROTONE	UMBRIATICO	abortus	3	Trans Italia	C	A	G	C	C	T
17473	2011	CATTLE	CS	CALABRIA	COSENZA	CAMPANA	abortus	3	Trans Italia	C	A	G	C	C	T
18948	2011	CATTLE	KR	CALABRIA	CROTONE	VERZINO	abortus	3	Trans Italia	C	A	G	C	C	T
4360	2011	CATTLE	PZ	BASILICATA	POTENZA	ANZI	abortus	3	Trans Italia	C	A	G	C	C	T
1159	2011	CATTLE	CS	CALABRIA	COSENZA	PIETRAPAOLA	abortus	3	Trans Italia	C	A	G	C	C	T
1166	2011	CATTLE	CS	CALABRIA	COSENZA	SAN SOSTI	abortus	3	Trans Italia	C	A	G	C	C	T
20826	2011	CATTLE	CS	CALABRIA	COSENZA	LONGOBUCCO	abortus	3	Trans Italia	C	A	G	C	C	T
7747	2011	CATTLE	CS	CALABRIA	COSENZA	PIETRAPAOLA	abortus	3	Trans Italia	C	A	G	C	C	T
11783	2011	CATTLE	PA	SICILIA	PALERMO	SAN MAURO CASTELVERDE	abortus	3	Trans Italia	C	A	G	C	C	T
11813	2011	CATTLE	CT	SICILIA	CATANIA	CATANIA	abortus	3	Trans Italia	C	A	G	C	C	T
11786	2011	CATTLE	SR	SICILIA	SIRACUSA	PRIOLO GARGALLO	abortus	3	Trans Italia	C	A	G	C	C	T
11795	2011	CATTLE	RG	SICILIA	RAGUSA	RAGUSA	abortus	3	Trans Italia	C	A	G	C	C	T
11796	2011	CATTLE	ME	SICILIA	MESSINA	TUSA	abortus	3	Trans Italia	C	A	G	C	C	T
11807	2011	CATTLE	ME	SICILIA	MESSINA	PETTINEO	abortus	3	Trans Italia	C	A	G	C	C	T
11809	2011	CATTLE	ME	SICILIA	MESSINA	UCRIA	abortus	3	Trans Italia	C	A	G	C	C	T
1567	2011	CATTLE	IS	MOLISE	ISERNIA	AGNONE	abortus	3	Trans Italia	C	A	G	C	C	T
13544	2011	SHEEP	ME	SICILIA	MESSINA	FONDACHELLI-FANTINA	abortus	3	Trans Italia	C	A	G	C	C	T
9263	2011	WATER BUFFALO	SA	CAMPANIA	SALERNO	ALBANELLA	abortus	3	Trans Italia	C	A	G	C	C	T
5361	2011	WATER BUFFALO	SA	CAMPANIA	SALERNO	GIFFONI VALLE PIANA	abortus	3	Trans Italia	C	A	G	C	C	T
6906	2011	WATER BUFFALO	SA	CAMPANIA	SALERNO	ALBANELLA	abortus	3	Trans Italia	C	A	G	C	C	T
3636	2011	CATTLE	SA	CAMPANIA	SALERNO	MONTE SAN GIACOMO	abortus	3	Trans Italia	C	A	G	C	C	T
3916	2011	CATTLE	SA	CAMPANIA	SALERNO	MONTE SAN GIACOMO	abortus	3	Trans Italia	C	A	G	C	C	T
3920	2011	CATTLE	SA	CAMPANIA	SALERNO	TEGGIANO	abortus	3	Trans Italia	C	A	G	C	C	T
4363	2011	CATTLE	PZ	BASILICATA	POTENZA	LAURENZANA	abortus	3	Trans Italia	C	A	G	C	C	T
5362	2011	WATER BUFFALO	SA	CAMPANIA	SALERNO	MONTE SAN GIACOMO	abortus	3	Trans Italia	C	A	G	C	C	T
8980	2011	CATTLE	SA	CAMPANIA	SALERNO	TEGGIANO	abortus	3	Trans Italia	C	A	G	C	C	T
8984	2011	CATTLE	SA	CAMPANIA	SALERNO	SASSANO	abortus	3	Trans Italia	C	A	G	C	C	T
12183	2011	CATTLE	SA	CAMPANIA	SALERNO	CORLETO MONFORTE	abortus	3	Trans Italia	C	A	G	C	C	T
12185	2011	CATTLE	SA	CAMPANIA	SALERNO	SAN RUFO	abortus	3	Trans Italia	C	A	G	C	C	T
21571	2011	CATTLE	SA	CAMPANIA	SALERNO	MONTE SAN GIACOMO	abortus	3	Trans Italia	C	A	G	C	C	T
21675	2011	CATTLE	SA	CAMPANIA	SALERNO	MONTE SAN GIACOMO	abortus	3	Trans Italia	C	A	G	C	C	T
22839	2011	WATER BUFFALO	SA	CAMPANIA	SALERNO	ALBANELLA	abortus	3	Trans Italia	C	A	G	C	C	T
22842	2011	CATTLE	SA	CAMPANIA	SALERNO	TEGGIANO	abortus	3	Trans Italia	C	A	G	C	C	T
3921	2011	CATTLE	SA	CAMPANIA	SALERNO	SAN GREGORIO MAGNO	abortus	3	Trans Italia	C	A	G	C	C	T
5007	2011	CATTLE	SA	CAMPANIA	SALERNO	SAN GREGORIO MAGNO	abortus	3	Trans Italia	C	A	G	C	C	T
6861	2011	CATTLE	SA	CAMPANIA	SALERNO	AGROPOLI	abortus	3	Trans Italia	C	A	G	C	C	T
6863	2011	CATTLE	SA	CAMPANIA	SALERNO	SAN GREGORIO MAGNO	abortus	3	Trans Italia	C	A	G	C	C	T
8055	2011	CATTLE	PZ	BASILICATA	POTENZA	CALVELLO	abortus	3	Trans Italia	C	A	G	C	C	T
3273	2011	CATTLE	SA	CAMPANIA	SALERNO	FELITTO	abortus	3	Trans Italia	C	A	G	C	C	T
2683	2011	WATER BUFFALO	SA	CAMPANIA	SALERNO	CAPACCIO	abortus	3	Trans Italia	C	A	G	C	C	T
2685	2011	WATER BUFFALO	SA	CAMPANIA	SALERNO	EBOLI	abortus	3	Trans Italia	C	A	G	C	C	T
2686	2011	CATTLE	CS	CALABRIA	COSENZA	CAMPANA	abortus	3	Trans Italia	C	A	G	C	C	T
3634	2011	WATER BUFFALO	SA	CAMPANIA	SALERNO	CAPACCIO	abortus	3	Trans Italia	C	A	G	C	C	T
5359	2011	WATER BUFFALO	SA	CAMPANIA	SALERNO	CAPACCIO	abortus	3	Trans Italia	C	A	G	C	C	T
5360	2011	WATER BUFFALO	SA	CAMPANIA	SALERNO	CAPACCIO	abortus	3	Trans Italia	C	A	G	C	C	T
12178	2011	CATTLE	SA	CAMPANIA	SALERNO	SALA CONSILINA	abortus	3	Trans Italia	C	A	G	C	C	T
20825	2011	CATTLE	SA	CAMPANIA	SALERNO	SAN RUFO	abortus	3	Trans Italia	C	A	G	C	C	T
12184	2011	CATTLE	SA	CAMPANIA	SALERNO	SANZA	abortus	3	Trans Italia	C	A	G	C	C	T
2341-1	2012	CATTLE	SA	CAMPANIA	SALERNO	MONTE SAN GIACOMO	abortus	3	Trans Italia	C	A	G	C	C	T
2350	2012	CATTLE	PA	SICILIA	PALERMO	POLLINA	abortus	3	Trans Italia	C	A	G	C	C	T
2360-1	2012	CATTLE	SA	CAMPANIA	SALERNO	MONTE SAN GIACOMO	abortus	3	Trans Italia	C	A	G	C	C	T
2794	2012	CATTLE	PG	UMBRIA	PERUGIA	TODI	abortus	3	Trans Italia	C	A	G	C	C	T
2796	2012	CATTLE	PG	UMBRIA	PERUGIA	TODI	abortus	3	Trans Italia	C	A	G	C	C	T
2840	2012	CATTLE	KR	CALABRIA	CROTONE	CROTONE	abortus	3	Trans Italia	C	A	G	C	C	T
2858	2012	CATTLE	KR	CALABRIA	CROTONE	UMBRIATICO	abortus	3	Trans Italia	C	A	G	C	C	T
4068	2012	CATTLE	CT	SICILIA	CATANIA	CATANIA	abortus	3	Trans Italia	C	A	G	C	C	T
4080	2012	SHEEP	EN	SICILIA	ENNA	PIETRAPERZIA	abortus	3	Trans Italia	C	A	G	C	C	T
4415	2012	n.a.	SA	CAMPANIA	SALERNO	MONTE SAN GIACOMO	abortus	3	Trans Italia	C	A	G	C	C	T
4631	2012	CATTLE	CS	CALABRIA	COSENZA	CAMPANA	abortus	3	Trans Italia	C	A	G	C	C	T
4632	2012	CATTLE	CS	CALABRIA	COSENZA	SCALA COELI	abortus	3	Trans Italia	C	A	G	C	C	T
4633	2012	CATTLE	KR	CALABRIA	CROTONE	CROTONE	abortus	3	Trans Italia	C	A	G	C	C	T
7546-1	2012	WATER BUFFALO	SA	CAMPANIA	SALERNO	CAPACCIO	abortus	3	Trans Italia	C	A	G	C	C	T
7610	2012	SHEEP	PZ	BASILICATA	POTENZA	BRIENZA	abortus	1	Trans Italia	C	A	G	C	C	T
7825	2012	CATTLE	CS	CALABRIA	COSENZA	MANDATORICCIO	abortus	3	Trans Italia	C	A	G	C	C	T
7826-1	2012	CATTLE	FG	PUGLIA	FOGGIA	SAN GIOVANNI ROTONDO	abortus	3	Trans Italia	C	A	G	C	C	T
7827-1	2012	CATTLE	CS	CALABRIA	COSENZA	CASSANO ALLO IONIO	abortus	3	Trans Italia	C	A	G	C	C	T
8312	2012	CATTLE	ME	SICILIA	MESSINA	TUSA	abortus	3	Trans Italia	C	A	G	C	C	T
8452	2012	WATER BUFFALO	FG	PUGLIA	FOGGIA	APRICENA	abortus	3	Trans Italia	C	A	G	C	C	T
9412	2012	CATTLE	KR	CALABRIA	CROTONE	CACCURI	abortus	3	Trans Italia	C	A	G	C	C	T
10930 IS	2012	CATTLE	IS	MOLISE	ISERNIA	ROCCAMANDOLFI	abortus	3	Trans Italia	C	A	G	C	C	T
14149	2012	CATTLE	FG	CALABRIA	FOGGIA	CAGNANO VARANO	abortus	3	Trans Italia	C	A	G	C	C	T
14150	2012	CATTLE	BN	CAMPANIA	Benevento	SAN GIORGIO LA MOLARA	abortus	3	Trans Italia	C	A	G	C	C	T
15814-1	2012	CATTLE	PZ	BASILICATA	POTENZA	BRIENZA	abortus	3	Trans Italia	C	A	G	C	C	T
18039-1	2012	CATTLE	CR	CALABRIA	CROTONE	PALLAGORIO	abortus	3	Trans Italia	C	A	G	C	C	T
18050-1	2012	CATTLE	CR	CALABRIA	CROTONE	CARFIZZI	abortus	3	Trans Italia	C	A	G	C	C	T
18487	2012	GOAT	SR	SICILIA	SIRACUSA	CARLENTINI	abortus	3	Trans Italia	C	A	G	C	C	T
18505	2012	CATTLE	RG	SICILIA	RAGUSA	MONTEROSSO ALMO	abortus	3	Trans Italia	C	A	G	C	C	T
20376-2	2012	CATTLE	CS	CALABRIA	COSENZA	CIVITA	abortus	3	Trans Italia	C	A	G	C	C	T
20378	2012	CATTLE	KR	CALABRIA	CROTONE	PALLAGRO	abortus	3	Trans Italia	C	A	G	C	C	T
20379	2012	CATTLE	KR	CALABRIA	CROTONE	VERZINO	abortus	3	Trans Italia	C	A	G	C	C	T
20380	2012	CATTLE	KR	CALABRIA	CROTONE	CARFIZZI	abortus	3	Trans Italia	C	A	G	C	C	T
20383	2012	CATTLE	CS	CALABRIA	COSENZA	CASSANO ALLO IONIO	abortus	3	Trans Italia	C	A	G	C	C	T
24272	2012	SHEEP	EN	SICILIA	ENNA	ENNA	abortus	3	Trans Italia	C	A	G	C	C	T
24328	2012	CATTLE	FG	PUGLIA	FOGGIA	SANNICANDRO GARGANICO	abortus	3	Trans Italia	C	A	G	C	C	T
27801-1	2012	CATTLE	PZ	SICILIA	POTENZA	CORLETO PERTICARA	abortus	3	Trans Italia	C	A	G	C	C	T
4634	2012	CATTLE	CR	CALABRIA	CROTONE	VERZINO	abortus	3	Trans Italia	C	A	G	C	C	T
731	2012	WATER BUFFALO	SA	CAMPANIA	SALERNO	ALBANELLA	abortus	3	Trans Italia	C	A	G	C	C	T
736	2012	CATTLE	SA	CAMPANIA	SALERNO	MONTE SAN GIACOMO	abortus	3	Trans Italia	C	A	G	C	C	T
2348	2012	CATTLE	FG	PUGLIA	FOGGIA	APRICENA	abortus	3	Trans Italia	C	A	G	C	C	T
2356	2012	WATER BUFFALO	FG	PUGLIA	FOGGIA	APRICENA	abortus	3	Trans Italia	C	A	G	C	C	T
4086	2012	SHEEP	CL	SICILIA	CALTANISSETTA	NISCEMI	abortus	3	Trans Italia	C	A	G	C	C	T
8451	2012	WATER BUFFALO	SA	CAMPANIA	SALERNO	CAPACCIO	abortus	3	Trans Italia	C	A	G	C	C	T
9411	2012	CATTLE	CR	CALABRIA	CROTONE	VERZINO	abortus	3	Trans Italia	C	A	G	C	C	T
10687	2012	CATTLE	FG	PUGLIA	FOGGIA	APRICENA	abortus	3	Trans Italia	C	A	G	C	C	T
17182	2012	CATTLE	FG	PUGLIA	FOGGIA	SAN GIOVANNI ROTONDO	abortus	3	Trans Italia	C	A	G	C	C	T
17184	2012	WATER BUFFALO	CE	CAMPANIA	CASERTA	CASTEL VOLTURNO	abortus	3	Trans Italia	C	A	G	C	C	T
18032	2012	CATTLE	CS	CALABRIA	COSENZA	MANDATORICCIO	abortus	3	Trans Italia	C	A	G	C	C	T
18039	2012	CATTLE	CR	CALABRIA	CROTONE	PALLAGORIO	abortus	3	Trans Italia	C	A	G	C	C	T
24300	2012	CATTLE	FG	PUGLIA	FOGGIA	APRICENA	abortus	3	Trans Italia	C	A	G	C	C	T
24779-1	2013	CATTLE	FG	PUGLIA	FOGGIA	SAN MARCO IN LAMIS	abortus	3	Trans Italia	C	A	G	C	C	T
26975	2013	CATTLE	EN	SICILIA	ENNA	PIAZZA ARMERINA	abortus	3	Trans Italia	C	A	G	C	C	T
10573	2013	CATTLE	CS	CALABRIA	COSENZA	APRIGLIANO	abortus	3	Trans Italia	C	A	G	C	C	T
11879	2013	CATTLE	CS	CALABRIA	COSENZA	PAPASIDERO	abortus	3	Trans Italia	C	A	G	C	C	T
9864	2013	CATTLE	FG	PUGLIA	FOGGIA	Cagnano Varano	abortus	3	Trans Italia	C	A	G	C	C	T
9865	2013	CATTLE	SA	CAMPANIA	SALERNO	SAN GREGORIO MAGNO	abortus	3	Trans Italia	C	A	G	C	C	T
10580	2013	CATTLE	CS	CALABRIA	COSENZA	GUARDIA PIEMONTESE	abortus	3	Trans Italia	C	A	G	C	C	T
30985	2013	CATTLE	BN	CAMPANIA	ASL BENEVENTO	SAN GIORGIO LA MOLARA	abortus	3	Trans Italia	C	A	G	C	C	T
13802	2013	CATTLE	SA	CAMPANIA	SALERNO	SANZA	abortus	3	Trans Italia	C	A	G	C	C	T
17102_1	2013	CATTLE	KR	CALABRIA	CROTONE	VERZINO	Abortus	3	Trans Italia	C	A	G	C	C	T
17121	2013	CATTLE	CS	CALABRIA	COSENZA	CETRARO	abortus	3	Trans Italia	C	A	G	C	C	T
9045	2013	CATTLE	EN	SICILIA	ENNA	NICOSIA	abortus	3	Trans Italia	C	A	G	C	C	T
17108_1	2013	CATTLE	KR	CALABRIA	CROTONE	PALLAGORIO	abortus	3	Trans Italia	C	A	G	C	C	T
9016	2013	CATTLE	ME	SICILIA	MESSINA	CORONIA	abortus	3	Trans Italia	C	A	G	C	C	T
9017	2013	SHEEP	ME	SICILIA	MESSINA	SAN MARCO D'ALUNZIO	abortus	3	Trans Italia	C	A	G	C	C	T
11865	2013	CATTLE	KR	CALABRIA	CROTONE	VERZINO	abortus	3	Trans Italia	C	A	G	C	C	T
15972	2013	CATTLE	SA	CAMPANIA	SALERNO	CORLETO MONFORTE	abortus	3	Trans Italia	C	A	G	C	C	T
14570	2013	CATTLE	CS	CALABRIA	COSENZA	FUSCALDO	abortus	3	Trans Italia	C	A	G	C	C	T
14573	2013	CATTLE	CS	CALABRIA	COSENZA	ACQUAFORMOSA	abortus	3	Trans Italia	C	A	G	C	C	T
26960	2013	CATTLE	ME	CALABRIA	MESSINA	TORTORICI	abortus	3	Trans Italia	C	A	G	C	C	T
26674	2013	CATTLE	CS	CALABRIA	COSENZA	FIUMEFREDDO BRUZIO	abortus	3	Trans Italia	C	A	G	C	C	T
12479	2013	CATTLE	SA	CAMPANIA	SALERNO	CORLETO MONFORTE	abortus	3	Trans Italia	C	A	G	C	C	T
14575	2013	CATTLE	CS	CALABRIA	COSENZA	SAN SOSTI	abortus	3	Trans Italia	C	A	G	C	C	T
26974	2013	CATTLE	CT	CALABRIA	CATANIA	VIZZINI	abortus	3	Trans Italia	C	A	G	C	C	T
14883	2013	CATTLE	SA	CAMPANIA	SALERNO	POLLA	abortus	3	Trans Italia	C	A	G	C	C	T
26667	2013	CATTLE	KR	CALABRIA	CROTONE	PALLAGORIO	abortus	3	Trans Italia	C	A	G	C	C	T
7216	2013	CATTLE	PA	CALABRIA	PALERMO	SAN MAURO CASTELVERDE	abortus	3	Trans Italia	C	A	G	C	C	T
15022	2013	CATTLE	PA	SICILIA	PALERMO	SAN MAURO CASTELVERDE	abortus	3	Trans Italia	C	A	G	C	C	T
7876	2013	WATER BUFFALO	CE	CAMPANIA	CASERTA	CANCELLO ED ARNONE	abortus	3	Trans Italia	C	A	G	C	C	T
10816	2014	CATTLE	CS	CALABRIA	COSENZA	CAMPANA	abortus	3	Trans Italia	C	A	G	C	C	T
11326	2014	CATTLE	CS	CALABRIA	COSENZA	SAN GIOVANNI IN FIORE	abortus	3	Trans Italia	C	A	G	C	C	T
11520	2014	CATTLE	SA	CAMPANIA	SALERNO	PIAGGINE	abortus	3	Trans Italia	C	A	G	C	C	T
11519	2014	CATTLE	SA	CAMPANIA	SALERNO	LAURINO	abortus	3	Trans Italia	C	A	G	C	C	T
11521	2014	CATTLE	SA	CAMPANIA	SALERNO	MONTE SAN GIACOMO	abortus	3	Trans Italia	C	A	G	C	C	T
11728	2014	CATTLE	PZ	BASILICATA	ASL POTENZA	GRUMENTO NOVA	abortus	3	Trans Italia	C	A	G	C	C	T
12518	2014	CATTLE	SA	CAMPANIA	SALERNO	OTTATI	abortus	3	Trans Italia	C	A	G	C	C	T
12733	2014	CATTLE	FG	PUGLIA	FOGGIA	CAGNANO VARANO	abortus	3	Trans Italia	C	A	G	C	C	T
12736	2014	CATTLE	FG	PUGLIA	FOGGIA	SAN NICANDRO GARGANICO	abortus	3	Trans Italia	C	A	G	C	C	T
12740	2014	CATTLE	FG	PUGLIA	FOGGIA	SAN GIOVANNI ROTONDO	abortus	3	Trans Italia	C	A	G	C	C	T
13048	2014	CATTLE	KR	CALABRIA	CROTONE	CASTELSILANO	abortus	3	Trans Italia	C	A	G	C	C	T
13053	2014	CATTLE	CS	CALABRIA	COSENZA	FUSCALDO	abortus	3	Trans Italia	C	A	G	C	C	T
13062	2014	CATTLE	KR	CALABRIA	CROTONE	VERZINO	abortus	3	Trans Italia	C	A	G	C	C	T
13143	2014	WATER BUFFALO	SA	CAMPANIA	SALERNO	CAPACCIO	abortus	3	Trans Italia	C	A	G	C	C	T
2303	2014	CATTLE	PZ	BASILICATA	POTENZA	GRUMENTO NOVA	abortus	3	Trans Italia	C	A	G	C	C	T
2947	2014	CATTLE	SA	CAMPANIA	SALERNO	POLLA	abortus	3	Trans Italia	C	A	G	C	C	T
4385	2014	CATTLE	PZ	BASILICATA	POTENZA	LAURENZANA	abortus	3	Trans Italia	C	A	G	C	C	T
4379	2014	CATTLE	FG	PUGLIA	FOGGIA	SAN NICANDRO GARGANICO	abortus	3	Trans Italia	C	A	G	C	C	T
2946	2014	CATTLE	SA	CAMPANIA	SALERNO	TORRE ORSAIA	abortus	3	Trans Italia	C	A	G	C	C	T
10824	2014	CATTLE	CS	CALABRIA	COSENZA	APRIGLIANO	abortus	3	Trans Italia	C	A	G	C	C	T
4373	2014	n.a.	SA	CAMPANIA	SALERNO	SANT'ARSENIO	abortus	3	Trans Italia	C	A	G	C	C	T
4532	2014	CATTLE	KR	CALABRIA	CROTONE	VERZINO	abortus	3	Trans Italia	C	A	G	C	C	T
3478	2014	CATTLE	SA	CAMPANIA	SALERNO	PIAGGINE	abortus	3	Trans Italia	C	A	G	C	C	T
4535	2014	CATTLE	CS	CALABRIA	COSENZA	ACQUAFORMOSA	abortus	3	Trans Italia	C	A	G	C	C	T
4539	2014	CATTLE	KR	CALABRIA	ASL CROTONE	CRUCOLI	abortus	3	Trans Italia	C	A	G	C	C	T
4372	2014	CATTLE	FG	PUGLIA	FOGGIA	SAN NICANDRO GARGANICO	abortus	3	Trans Italia	C	A	G	C	C	T
8257	2014	CATTLE	SA	CAMPANIA	SALERNO	SANZA	abortus	3	Trans Italia	C	A	G	C	C	T
8609	2014	CATTLE	CL	SICILIA	CALTANISSETTA	CALTANISSETTA	abortus	3	Trans Italia	C	A	G	C	C	T
6020	2014	CATTLE	PZ	BASILICATA	ASL POTENZA	CORLETO PERTICARA	abortus	3	Trans Italia	C	A	G	C	C	T
5581	2014	CATTLE	SA	CAMPANIA	SALERNO	PIAGGINE	abortus	3	Trans Italia	C	A	G	C	C	T
5425	2014	CATTLE	SA	CAMPANIA	SALERNO	SANT'ARSENIO	abortus	3	Trans Italia	C	A	G	C	C	T
5427	2014	CATTLE	FG	PUGLIA	FOGGIA	CAGNANO VARANO	abortus	3	Trans Italia	C	A	G	C	C	T
15728	2014	CATTLE	CS	CALABRIA	COSENZA	FUSCALDO	abortus	3	Trans Italia	C	A	G	C	C	T
15725	2014	CATTLE	KR	CALABRIA	CROTONE	n.a.	abortus	3	Trans Italia	C	A	G	C	C	T
9784	2014	CATTLE	RG	SICILIA	ASL RAGUSA	RAGUSA	abortus	3	Trans Italia	C	A	G	C	C	T
9479	2014	CATTLE	KR	CALABRIA	CROTONE	MELISSA	abortus	3	Trans Italia	C	A	G	C	C	T
10585	2014	CATTLE	EN	SICILIA	ENNA	PIAZZA ARMERINA	abortus	3	Trans Italia	C	A	G	C	C	T
